# Supplementary material for: Discovery of novel variants in genotyping arrays improves genotype retention and reduces ascertainment bias
Source: BMC Genomics. 2012 Jan 19;13:34. doi: 10.1186/1471-2164-13-34 (PMC3305361; doi:10.1186/1471-2164-13-34)
Supplement: Additional file 1 — Description of 351 mouse samples. Inbred samples used in the VINO analysis are identified in column E. CEL ID corresponds to the name of the Affymetrix CEL file containing raw intensity data, which are available for download [11]. Genetic distance is calculated as the fraction of non-reference allele calls out of all genotype calls. [file 1471-2164-13-34-S1.XLS]

## Sheet: S2.txt
Table S1. Description of 351 samples
									Genotypes				VINOtypes
Name	Alias	Reference for the sample	Reference for the genotypes	Included in Fig 2 and S1	Sex	Type	CEL ID	Genetic Distance	AA	AB	BB	N	AA	AB	BB	V	N
129P1/ReJ	129P1/ReJ	1	1	yes	Male	classical laboratory strain	SNP_mDIV_B3-387_022709	0.229477	405575	5500	114235	1053	405563	5375	114199	441	785
129P3/J	129P3/J	1	1	yes	Male	classical laboratory strain	SNP_mDIV_B4-388_012709	0.234726	402812	6233	113404	3914	402800	6087	113381	438	3657
129S1SvlmJ	129S1SvlmJ	1	1	yes	Male	classical laboratory strain	SNP_mDIV_A1-1_081308	0.226116	407344	5466	112534	1019	407334	5360	112515	358	796
129S6	129S6	1	1	yes	Male	classical laboratory strain	SNP_mDIV_A8-199_091708	0.235265	402528	5846	111580	6409	402506	5723	111554	579	6001
129T2/SvEmsJ	129T2/SvEmsJ	1	1	yes	Male	classical laboratory strain	SNP_mDIV_B5-389_012709	0.228018	406343	5730	111735	2555	406332	5611	111717	442	2261
129X1/SvJ	129X1/SvJ	1	1	yes	Male	classical laboratory strain	SNP_mDIV_D6-254_111308	0.221927	409549	5500	109723	1591	409541	5381	109692	499	1250
A/HeJ	A/HeJ	6	5	yes	Male	classical laboratory strain	SNP_mDIV_B6-390_012709	0.267029	385809	9550	103206	27798	385781	9424	103189	594	27375
A/J	A/J	1	1	yes	Male	classical laboratory strain	SNP_mDIV_A2-2_081308	0.221374	409840	4992	109124	2407	409830	4913	109114	259	2247
A/WySnJ	A/WySnJ	1	1	yes	Male	classical laboratory strain	SNP_mDIV_B7-391_012709	0.218347	411433	4804	109494	632	411418	4726	109482	273	464
AEJ/GnLeJ	AEJ/GnLeJ	1	1	yes	Male	classical laboratory strain	SNP_mDIV_B4-118_091708	0.108142	469441	4610	51121	1191	469431	4495	51103	590	744
AEJ/GnRk	AEJ/GnRk	1	1	yes	Male	classical laboratory strain	SNP_mDIV_B8-392_012709	0.109179	468895	4641	51521	1306	468885	4525	51509	480	964
AKR/J	AKR/J	1	1	yes	Male	classical laboratory strain	SNP_mDIV_A3-3_081308	0.211757	414902	4821	105534	1106	414889	4741	105513	449	771
ALR/LtJ	ALR/LtJ	1	1	yes	Male	classical laboratory strain	SNP_mDIV_A6-119_090908	0.213961	413742	5500	104518	2603	413726	5333	104479	776	2049
ALS/LtJ	ALS/LtJ	1	1	yes	Male	classical laboratory strain	SNP_mDIV_C9-120_090908	0.211821	414868	5372	104019	2104	414854	5208	103987	727	1587
ATEB/LeJ	ATEB/LeJ	6	5	yes	Male	classical laboratory strain	SNP_mDIV_C10-121_090908	0.240036	400017	7449	100450	18447	399998	7381	100439	297	18248
BALB/cByJ	BALB/cByJ	1	1	yes	Male	classical laboratory strain	SNP_mDIV_A4-4_081308	0.199129	421549	4567	98630	1617	421534	4500	98617	284	1428
BALB/cJ	BALB/cJ	1	1	yes	Male	classical laboratory strain	SNP_mDIV_D5-253_111308	0.198621	421816	4630	98571	1346	421805	4565	98557	245	1191
BDP/J	BDP/J	1	1	yes	Male	classical laboratory strain	SNP_mDIV_B9-393_012709	0.208028	416865	5253	102275	1970	416849	4975	102231	1120	1188
C57BLKS/J	BKs #167	1	1	yes	Male	classical laboratory strain	SNP_mDIV_D2-SNP09_024_022709	0.0752959	486730	4370	34391	872	486723	4322	34384	235	699
BPH/2J	BPH/2J	1	1	yes	Male	classical laboratory strain	SNP_mDIV_B5-123_091708	0.177057	433167	4679	87839	678	433161	4571	87821	414	396
BPL/1J	BPL/1J	1	1	yes	Male	classical laboratory strain	SNP_mDIV_B3-316_120908	0.206694	417567	6098	96239	6459	417549	5981	96217	527	6089
BPN/3J	BPN/3J	1	1	yes	Male	classical laboratory strain	SNP_mDIV_B6-124_091708	0.188237	427282	5943	87908	5230	427271	5824	87897	502	4869
BTBRT+tf/J	BTBRT+tf/J	1	1	yes	Male	classical laboratory strain	SNP_mDIV_A5-5_081308	0.195384	423520	4995	96821	1027	423509	4908	96792	482	672
BUB/BnJ	BUB/BnJ	1	1	yes	Male	classical laboratory strain	SNP_mDIV_C11-125_090908	0.213982	413731	5416	105109	2107	413719	5209	105080	966	1389
BXSB/MpJ	BXSB/MpJ	1	1	yes	Male	classical laboratory strain	SNP_mDIV_B10-394_012709	0.117795	464360	4648	56507	848	464347	4565	56495	272	684
C3H/HeJ	C3H/HeJ	1	1	yes	Male	classical laboratory strain	SNP_mDIV_A6-6_081308	0.217829	411706	4555	109225	877	411695	4487	109212	258	711
C3HeB/FeJ	C3HeB/FeJ	1	1	yes	Male	classical laboratory strain	SNP_mDIV_D1-126_090908	0.217909	411664	4472	109169	1058	411655	4409	109160	374	765
C57BL/10J	C57BL/10J	1	1	yes	Male	classical laboratory strain	SNP_mDIV_B8-85_090908	0.026098	512626	4503	7846	1388	512615	4468	7843	135	1302
C57BL/6NCrl	C57BL/6CR-male ep1	1	1	yes	Male	classical laboratory strain	SNP_mDIV_A8-381_012709	0.00982972	521189	4124	413	637	521179	4091	413	84	596
C57BL/6J	C57BL/6J	1	1	yes	Male	classical laboratory strain	SNP_mDIV_A7-7_081308	0.00920847	521516	4191	280	376	521511	4166	280	40	366
C57BL/6J	C57BL/6J F	1	1	yes	Female	classical laboratory strain	SNP_mDIV_A1-SNP08_001_103008	0.00928447	521476	4131	269	487	521467	4109	269	37	481
C57BL/6J	C57BL/6J F	1	1	yes	Female	classical laboratory strain	SNP_mDIV_A2-SNP08_001_103008	0.01248	519794	4482	285	1802	519786	4458	285	42	1792
C57BL/6J	C57BL/6J F	1	1	yes	Female	classical laboratory strain	SNP_mDIV_A3-SNP08_001_103008	0.0116688	520221	4218	276	1648	520214	4197	275	35	1642
C57BL/6J	C57BL/6J M	1	1	yes	Male	classical laboratory strain	SNP_mDIV_A4-SNP08_002_103008	0.00865942	521805	4073	272	213	521800	4049	272	34	208
C57BL/6J	C57BL/6J M	1	1	yes	Male	classical laboratory strain	SNP_mDIV_A6-SNP08_002_103008	0.00961884	521300	4208	284	571	521292	4183	284	36	568
C57BL/6J	C57BL/6J M	1	1	yes	Male	classical laboratory strain	SNP_mDIV_A5-SNP08_002_103008	0.0102268	520980	4249	283	851	520973	4224	283	37	846
C57BL/6NCr	C57BL/6NCI-male ep11	1	1	yes	Male	classical laboratory strain	SNP_mDIV_B1-385_012709	0.00915338	521545	4078	408	332	521531	4050	408	62	312
C57BL/6NCr	C57BL/6NCI-male ep12	1	1	yes	Male	classical laboratory strain	SNP_mDIV_A9-382_012709	0.0102895	520947	4119	409	888	520935	4091	409	85	843
C57BL/6NJ	C57BL/6NJ F	6	5	yes	Female	classical laboratory strain	SNP_mDIV_A9-SNP08_003_103008	0.00925597	521491	4080	405	387	521482	4053	405	53	370
C57BL/6NJ	C57BL/6NJ F	6	5	yes	Female	classical laboratory strain	SNP_mDIV_A8-SNP08_003_103008	0.010166	521012	4268	414	669	521003	4233	414	62	651
C57BL/6NJ	C57BL/6NJ F	6	5	yes	Female	classical laboratory strain	SNP_mDIV_A7-SNP08_003_103008	0.0101432	521024	4186	417	736	521014	4158	417	61	713
C57BL/6NJ	C57BL/6NJ M	6	5	yes	Male	classical laboratory strain	SNP_mDIV_A10-SNP08_004_103008	0.00942505	521402	4152	424	385	521397	4126	424	44	372
C57BL/6NJ	C57BL/6NJ M	6	5	yes	Male	classical laboratory strain	SNP_mDIV_B1-SNP08_004_103008_4	0.00901849	521616	4072	417	258	521606	4046	417	49	245
C57BL/6NJ	C57BL/6NJ M	6	5	yes	Male	classical laboratory strain	SNP_mDIV_A11-SNP08_004_103008	0.0140017	518993	4238	409	2723	518986	4214	409	46	2708
C57BL/6NTac	C57BL/6Tc-male ep13	1	1	yes	Male	classical laboratory strain	SNP_mDIV_A10-383_012709	0.0158769	518006	4933	460	2964	517998	4905	460	60	2940
C57BL/6NTac	C57BL/6Tc-male ep14	1	1	yes	Male	classical laboratory strain	SNP_mDIV_A11-384_012709	0.0119803	520057	4186	408	1712	520048	4157	408	61	1689
C57BLKS/J	C57BLKS/J	1	1	yes	Male	classical laboratory strain	SNP_mDIV_B9-86_090908	0.114322	466188	5005	49935	5235	466170	4879	49911	705	4698
C57BR/cdJ	C57BR/cdJ	1	1	yes	Male	classical laboratory strain	SNP_mDIV_B10-87_090908	0.113198	466780	5621	50689	3273	466764	5477	50667	668	2787
C57L/J	C57L/J	1	1	yes	Male	classical laboratory strain	SNP_mDIV_B11-88_090908	0.109248	468859	4810	50241	2453	468841	4677	50214	702	1929
C58/J	C58/J	1	1	yes	Male	classical laboratory strain	SNP_mDIV_C1-89_090908	0.122015	462139	5060	55234	3930	462118	4929	55214	680	3422
CBA/CaJ	CBA/CaJ	1	1	yes	Male	classical laboratory strain	SNP_mDIV_B4-15_081308	0.21496	413216	4624	107204	1319	413197	4527	107186	481	972
CBA/J	CBA/J	1	1	yes	Male	classical laboratory strain	SNP_mDIV_D8-256_111308	0.22107	410000	4761	109516	2086	409987	4670	109502	411	1793
CE/J	CE/J	1	1	yes	Male	classical laboratory strain	SNP_mDIV_D2-128_090908	0.229399	405616	5862	111187	3698	405592	5498	111140	1888	2245
CHMU/LeJ	CHMU/LeJ	1	1	yes	Male	classical laboratory strain	SNP_mDIV_D3-129_090908	0.113146	466807	4895	49363	5298	466799	4839	49354	214	5157
DBA/1J	DBA/1J	1	1	yes	Male	classical laboratory strain	SNP_mDIV_B7-18_081308	0.221805	409613	4730	109135	2885	409585	4630	109113	385	2650
DBA/1LacJ	DBA/1LacJ	1	1	yes	Male	classical laboratory strain	SNP_mDIV_C3-398_012709	0.219193	410988	4450	109224	1701	410964	4349	109205	353	1492
DBA/2DeJ	DBA/2DeJ	1	1	yes	Male	classical laboratory strain	SNP_mDIV_C4-399_012709	0.243081	398414	6591	107671	13687	398388	6488	107659	390	13438
DBA/2HaSmnJ	DBA/2HaSmnJ	1	1	yes	Male	classical laboratory strain	SNP_mDIV_C5-400_012709	0.226937	406912	5602	107263	6586	406893	5502	107249	340	6379
DBA/2J	DBA/2J	1	1	yes	Male	classical laboratory strain	SNP_mDIV_B8-19_081308	0.220439	410332	4391	111089	551	410311	4300	111079	210	463
DDK/Pas	DDK	1	1	yes	Female	classical laboratory strain	SNP_mDIV_A8-56_082108	0.21314	414174	5447	103973	2769	414157	5215	103924	1041	2026
DDY/JclSidSeyFrkJ	DDY/JclSidSeyfrkJ	1	1	yes	Male	classical laboratory strain	SNP_mDIV_B9-20_081308	0.21533	413021	5858	103969	3515	412990	5600	103923	1190	2660
DLS/LeJ	DLS/LeJ	1	1	yes	Male	classical laboratory strain	SNP_mDIV_D4-130_090908	0.172533	435548	4840	84921	1054	435537	4750	84907	382	787
EL/SuzSeyFrkJ	EL/SuzSeyfrkJ	1	1	yes	Male	classical laboratory strain	SNP_mDIV_D5-131_090908	0.221275	409892	5442	106071	4958	409865	5253	106040	981	4224
FVB/NJ	FVB/NJ	1	1	yes	Male	classical laboratory strain	SNP_mDIV_B10-21_081308	0.212105	414719	4879	105672	1093	414700	4760	105634	619	650
HPG/BmJ	HPG/BmJ	1	1	yes	Male	classical laboratory strain	SNP_mDIV_B8-132_091708	0.220046	410539	4730	110273	821	410526	4642	110249	387	559
I/LnJ	I/LnJ	1	1	yes	Male	classical laboratory strain	SNP_mDIV_B2-90_091708	0.232828	403811	6029	109552	6971	403792	5747	109506	1210	6108
IBWSP2	IBWSP2	1	1	yes	Female	classical laboratory strain	SNP_mDIV_A11-431_022709	0.193418	424555	5082	95127	1599	424544	4986	95104	426	1303
IBWSR2	IBWSR2	1	1	yes	Male	classical laboratory strain	SNP_mDIV_A9-429_022709	0.200907	420613	5057	94342	6351	420595	4962	94321	475	6010
ICOLD2	ICOLD2	1	1	yes	Male	classical laboratory strain	SNP_mDIV_A8-427_022709	0.178217	432556	5315	87460	1032	432543	5198	87439	468	715
IHOT1	IHOT1	1	1	yes	Male	classical laboratory strain	SNP_mDIV_A6-424_022709	0.187783	427521	4644	93457	741	427508	4542	93429	453	431
IHOT2	IHOT2	1	1	yes	Male	classical laboratory strain	SNP_mDIV_A7-425_022709	0.181616	430767	4778	89631	1187	430753	4674	89610	510	816
ILS	ILS male spleen A3	1	1	yes	Male	classical laboratory strain	SNP_mDIV_B2-433_022709	0.199533	421336	4736	98479	1812	421324	4638	98446	495	1460
ISS	ISS male spleen A1	1	1	yes	Male	classical laboratory strain	SNP_mDIV_B1-432_022709	0.172258	435693	4590	85074	1006	435678	4489	85054	491	651
JE/LeJ	JE/LeJ	1	1	yes	Male	classical laboratory strain	SNP_mDIV_C2-91_090908	0.116555	465013	4593	55579	1178	465003	4499	55569	436	856
KK/HIJ	KK/HIJ	1	1	yes	Male	classical laboratory strain	SNP_mDIV_B11-22_081308	0.230736	404912	5550	113361	2540	404885	5388	113308	993	1789
LG/J	LG/J	1	1	yes	Male	classical laboratory strain	SNP_mDIV_C3-92_090908	0.210163	415741	5093	103684	1845	415724	4890	103652	1016	1081
LP/J	LP/J	1	1	yes	Male	classical laboratory strain	SNP_mDIV_C4-93_090908	0.229199	405721	5372	114204	1066	405705	5244	114181	526	707
LT/SvEiJ	LT/SvEiJ	1	1	yes	Male	classical laboratory strain	SNP_mDIV_C6-401_012709	0.150527	447131	4689	72992	1551	447111	4570	72971	624	1087
MA/MyJ	MA/MyJ	6	5	yes	Male	classical laboratory strain	SNP_mDIV_D6-133_090908	0.219453	410851	7272	92815	15425	410838	7094	92795	823	14813
MRL/MpJ	MRL/MpJ	1	1	yes	Male	classical laboratory strain	SNP_mDIV_D7-134_090908	0.217394	411935	5831	104009	4588	411926	5679	103987	704	4067
NOD/ShiLtJ	NOD/LtJ	1	1	yes	Male	classical laboratory strain	SNP_mDIV_C6-30_081308	0.216961	412163	5439	107322	1439	412139	5325	107293	679	927
NOD/ShiLtJ	NOD/ShiLtJ	1	1	yes	Male	classical laboratory strain	SNP_mDIV_C9-404_012709	0.218157	411533	5400	107221	2209	411512	5286	107193	585	1787
NON/ShiLtJ	NON/LtJ	1	1	yes	Male	classical laboratory strain	SNP_mDIV_A2-48_082108	0.209411	416137	5222	102556	2448	416118	5013	102516	855	1861
NONcNZO5/LtJ	NONcNZO5/LtJ	1	1	yes	Male	classical laboratory strain	SNP_mDIV_C11-406_012709	0.209825	415919	4990	104255	1199	415901	4782	104216	833	631
NOR/LtJ	NOR/LtJ	1	1	yes	Male	classical laboratory strain	SNP_mDIV_A3-49_082108	0.198021	422132	5276	97574	1381	422110	5168	97544	532	1009
NU/J	NU/J	1	1	yes	Male	classical laboratory strain	SNP_mDIV_D9-136_090908	0.206557	417639	5166	101887	1671	417625	5009	101869	768	1092
NZB/BINJ	NZB/BINJ	1	1	yes	Male	classical laboratory strain	SNP_mDIV_A1-50_091708	0.214401	413510	5607	105249	1997	413489	5363	105191	1269	1051
NZL/LtJ	NZL/LtJ	1	1	yes	Male	classical laboratory strain	SNP_mDIV_C5-94_090908	0.204811	418558	5819	100108	1878	418541	5591	100071	1011	1149
NZM2410/J	NZM2410/J	1	1	yes	Male	classical laboratory strain	SNP_mDIV_D10-137_090908	0.220724	410182	5901	108101	2179	410163	5721	108060	908	1511
NZO/HILtJ	NZO/HILtJ	1	1	yes	Male	classical laboratory strain	SNP_mDIV_C7-31_081308	0.209756	415955	5652	102349	2407	415931	5416	102297	1126	1593
NZW/LacJ	NZW/LacJ	1	1	yes	Male	classical laboratory strain	SNP_mDIV_C8-32_081308	0.223836	408544	5682	110509	1628	408533	5528	110454	781	1067
P/J	P/J	1	1	yes	Male	classical laboratory strain	SNP_mDIV_B9-138_091708	0.209348	416170	5178	103257	1758	416151	4913	103205	1149	945
PL/J	PL/J	1	1	yes	Male	classical laboratory strain	SNP_mDIV_C6-95_090908	0.219979	410574	5391	108227	2171	410554	5205	108198	841	1565
PN/nBSwUmabJ	PN/nBSWUmaDJ	1	1	yes	Male	classical laboratory strain	SNP_mDIV_D11-139_090908	0.205128	418391	6901	98740	2331	418374	6658	98707	1065	1559
RF/J	RF/J	1	1	yes	Male	classical laboratory strain	SNP_mDIV_B11-141_091708	0.215541	412910	5286	105901	2266	412893	5146	105877	761	1686
RHJ/LeJ	RHJ/LeJ	1	1	yes	Male	classical laboratory strain	SNP_mDIV_B9-142_103008_3	0.180258	431482	5227	86375	3279	431468	5151	86362	340	3042
RIIIS/J	RIIIS/J	1	1	yes	Male	classical laboratory strain	SNP_mDIV_C8-97_090908	0.214194	413619	5501	102659	4584	413603	5216	102612	1391	3541
RSV/LeJ	RSV/LeJ	1	1	yes	Male	classical laboratory strain	SNP_mDIV_B10-143_103008_3	0.190124	426289	4693	91971	3410	426274	4623	91956	336	3174
SB/LeJ	SB/LeJ	1	1	yes	Male	classical laboratory strain	SNP_mDIV_D9-144_103008_3	0.20854	416595	5291	102386	2091	416588	5190	102365	366	1854
SEA/GnJ	SEA/GnJ	1	1	yes	Male	classical laboratory strain	SNP_mDIV_D10-145_103008_3	0.205164	418372	5353	99320	3318	418362	5187	99301	629	2884
SEC/1GnLeJ	SEC/1GnLeJ	1	1	yes	Male	classical laboratory strain	SNP_mDIV_D2-408_012709	0.202805	419614	4723	101030	996	419596	4605	101018	492	652
SEC/1ReJ	SEC/1ReJ	1	1	yes	Male	classical laboratory strain	SNP_mDIV_D3-409_012709	0.203023	419499	4702	101006	1156	419487	4582	100987	482	825
SH1/LeJ	SH1/LeJ	1	1	yes	Male	classical laboratory strain	SNP_mDIV_D11-146_103008_3	0.170987	436362	5274	82136	2591	436345	5202	82125	336	2355
PN/nBSwUmabJ	SI/ColTyrp1bDnahc11iv/J	1	1	yes	Male	classical laboratory strain	SNP_mDIV_A1-147_111308	0.178643	432332	5076	84278	4677	432308	4946	84262	562	4285
SJL/Bm	SJL/Bm	1	1	yes	Male	classical laboratory strain	SNP_mDIV_D4-410_012709	0.211003	415299	5057	104232	1775	415283	4857	104195	1149	879
SJL/J	SJL/J	1	1	yes	Male	classical laboratory strain	SNP_mDIV_D1-36_081308	0.210902	415352	5154	104216	1641	415340	4967	104183	935	938
SM/J	SM/J	1	1	yes	Male	classical laboratory strain	SNP_mDIV_A2-148_111308	0.217823	411709	5500	105991	3163	411693	5157	105934	1834	1745
SSL/LeJ	SSL/LeJ	1	1	yes	Male	classical laboratory strain	SNP_mDIV_A4-150_111308_2	0.100169	473638	4881	46455	1389	473624	4774	46442	449	1074
ST/bJ	ST/bJ	1	1	yes	Male	classical laboratory strain	SNP_mDIV_D5-411_012709	0.208768	416475	5220	102800	1868	416455	4984	102768	1062	1094
STX/Le	STX/Le	1	1	yes	Male	classical laboratory strain	SNP_mDIV_D6-412_012709	0.127427	459290	4831	60842	1400	459278	4790	60837	137	1321
SWR/J	SWR/J	1	1	yes	Male	classical laboratory strain	SNP_mDIV_A5-151_111308	0.215104	413140	5450	104901	2872	413120	5193	104869	1288	1893
TALLYHO/JngJ	TALLYHO/JngJ	1	1	yes	Male	classical laboratory strain	SNP_mDIV_A6-152_111308	0.209012	416347	5401	102289	2326	416333	5146	102243	1214	1427
TKDU/DnJ	TKDU/DnJ	1	1	yes	Male	classical laboratory strain	SNP_mDIV_A7-153_111308	0.141647	451805	4960	68914	684	451798	4890	68906	255	514
TSJ/LeJ	TSJ/LeJ	1	1	yes	Male	classical laboratory strain	SNP_mDIV_A8-154_111308	0.197189	422570	4570	98389	834	422564	4505	98381	270	643
YBR/EiJ	YBR/EiJ	1	1	yes	Male	classical laboratory strain	SNP_mDIV_D7-413_012709	0.195891	423253	5427	95707	1976	423233	5163	95665	1195	1107
ZRDCT Rax+/ChUmdJ	ZRDCT Rax+/ChUmdJ	1	1	yes	Male	classical laboratory strain	SNP_mDIV_A9-155_111308	0.159711	442297	5641	73583	4842	442284	5469	73545	827	4238
BUSNA	BUSNA	1	1	yes	Male	wild-derived laboratory strain	SNP_mDIV_A3-480_012709	0.508459	258729	14819	239071	13744	258623	11738	238711	10340	6951
CAST/EiJ	CAST/EiJ	1	1	yes	Male	wild-derived laboratory strain	SNP_mDIV_A9-9_081308	0.545304	239335	17228	190744	79056	239268	15779	190257	20398	60661
CZECHI/EiJ	CZECHI/EiJ	1	1	yes	Male	wild-derived laboratory strain	SNP_mDIV_B5-16_081308	0.504528	260798	14251	234981	16333	260684	11239	234500	11579	8361
CZECHII/EiJ	CZECHII/EiJ	1	1	yes	Male	wild-derived laboratory strain	SNP_mDIV_B6-17_081308	0.507311	259333	14877	237166	14987	259223	11700	236736	11224	7480
JF1/Ms	JF1/Ms	1	1	yes	Male	wild-derived laboratory strain	SNP_mDIV_D10-45_081308	0.518044	253684	14987	243452	14240	253591	12600	243094	9398	7680
LEWES/EiJ	LEWES/EiJ	1	1	yes	Male	wild-derived laboratory strain	SNP_mDIV_C1-23_081308	0.266444	386117	7452	125060	7734	386088	6679	124948	4569	4079
MOLD/RkJ	MOLD/RkJ	1	1	yes	Male	wild-derived laboratory strain	SNP_mDIV_D11-46_081308	0.493175	266774	13357	231870	14362	266697	11835	231541	8627	7663
MOLF/EiJ	MOLF/EiJ	1	1	yes	Male	wild-derived laboratory strain	SNP_mDIV_C2-24_081308	0.504042	261054	13561	236290	15458	260974	12433	235974	7279	9703
MOLG/DnJ	MOLG/DnJ	1	1	yes	Male	wild-derived laboratory strain	SNP_mDIV_A1-47_082108	0.486392	270344	12963	228423	14633	270264	11539	228075	8581	7904
MSM/Ms	MSM/Ms	1	1	yes	Male	wild-derived laboratory strain	SNP_mDIV_A6-54_082108	0.538843	242736	16798	246277	20552	242622	14383	245840	9829	13689
PERA/EiJ	PERA/EiJ	1	1	yes	Male	wild-derived laboratory strain	SNP_mDIV_A2-51_091708	0.262454	388217	7020	124426	6700	388175	6214	124341	4305	3328
PERC/EiJ	PERC/EiJ	1	1	yes	Male	wild-derived laboratory strain	SNP_mDIV_A4-52_082108	0.285734	375963	8094	131982	10324	375918	6964	131849	6949	4683
PWD/PhJ	PWD/PhJ	1	1	yes	Male	wild-derived laboratory strain	SNP_mDIV_C10-34_081308	0.512604	256547	14572	243669	11575	256465	12164	243343	6992	7399
PWK/PhJ	PWK/PhJ	1	1	yes	Male	wild-derived laboratory strain	SNP_mDIV_C11-35_081308	0.513131	256270	16794	236321	16978	256192	14034	236018	7623	12496
RBA/DnJ	RBA/DnJ	1	1	yes	Male	wild-derived laboratory strain	SNP_mDIV_C7-96_090908	0.200575	420788	6730	93260	5585	420763	6032	93192	3527	2849
RBB/DnJ	RBB/DnJ	1	1	yes	Male	wild-derived laboratory strain	SNP_mDIV_D1-407_012709	0.201219	420449	6251	95967	3696	420426	5871	95922	2151	1993
RBF/DnJ	RBF/DnJ	1	1	yes	Male	wild-derived laboratory strain	SNP_mDIV_B10-140_091708	0.241854	399060	6345	116786	4172	399024	5727	116685	2994	1933
SF/CAMEiJ	SF/CAMEiJ	1	1	yes	Male	wild-derived laboratory strain	SNP_mDIV_A5-53_082108	0.265632	386544	7590	121196	11033	386514	6972	121107	3835	7935
SOD1/EiJ	SOD1/EiJ	1	1	yes	Male	wild-derived laboratory strain	SNP_mDIV_A3-149_111308	0.22194	409542	6985	99711	10125	409507	6088	99570	6467	4731
STRA	STRA	1	1	yes	Male	wild-derived laboratory strain	SNP_mDIV_A4-481_012709	0.274896	381668	7288	130096	7311	381632	6286	129970	5621	2854
STRB	STRB	1	1	yes	Male	wild-derived laboratory strain	SNP_mDIV_A5-482_012709	0.273469	382419	7833	128854	7257	382378	6840	128711	5507	2927
STUF	STUF	1	1	yes	Male	wild-derived laboratory strain	SNP_mDIV_D10-476_012209	0.504979	260561	15197	235269	15336	260443	12022	234907	10454	8537
STUP	STUP	1	1	yes	Male	wild-derived laboratory strain	SNP_mDIV_D11-477_012209	0.503806	261178	14980	234886	15319	261066	11855	234470	10723	8249
TIRANO/EiJ	TIRANO/EiJ	1	1	yes	Male	wild-derived laboratory strain	SNP_mDIV_D3-38_081308	0.286859	375371	8160	134955	7877	375322	6870	134799	6035	3337
WLA	WLA1	1	1	yes	Male	wild-derived laboratory strain	SNP_mDIV_C1-456_012209	0.292308	372503	7746	134943	11171	372451	6667	134773	7290	5182
WSB/EiJ	WSB/EiJ	1	1	yes	Male	wild-derived laboratory strain	SNP_mDIV_D4-39_081308	0.304319	366181	10013	138775	11394	366161	9463	138645	3107	8987
ZALENDE/EiJ	ZALENDE/Ei	1	1	yes	Male	wild-derived laboratory strain	SNP_mDIV_D4-252_111308_2	0.290754	373321	8619	134923	9500	373284	7326	134764	6093	4896
C57BL/10ScNJ	C57BL/10ScNJ	1	1	no	Male	classical laboratory strain	SNP_mDIV_B11-395_012709	0.0453147	502511	5530	7791	10531	502495	5486	7787	212	10383
C57BL/10ScSnJ	C57BL/10ScSnJ	1	1	no	Male	classical laboratory strain	SNP_mDIV_C1-396_012709	0.0899037	479041	7781	7567	31974	479006	7709	7565	883	31200
NONcNZO10/LtJ	NONcNZO10/LtJ	1	1	no	Male	classical laboratory strain	SNP_mDIV_C10-405_012709	0.236973	401629	7943	98679	18112	401605	7701	98643	986	17428
22MO	22MO1	1	1	no	Male	wild-derived laboratory strain	SNP_mDIV_C4-459_012209	0.298228	369387	12868	130184	13924	369360	11714	130059	6854	8376
BIK/g1	BIK/g1	1	1	no	Male	wild-derived laboratory strain	SNP_mDIV_A1-434_012209	0.317211	359395	31508	121832	13628	359357	30616	121681	6767	7942
BULS	BULS	1	1	no	Male	wild-derived laboratory strain	SNP_mDIV_A2-479_012709	0.510135	257847	15815	238406	14295	257742	12882	237932	10443	7364
BZO	BZO1	1	1	no	Male	wild-derived laboratory strain	SNP_mDIV_D1-467_012209	0.329271	353047	47132	112175	14009	353007	46328	112061	4653	10314
CALB/RkJ	CALB/RkJ	1	1	no	Male	wild-derived laboratory strain	SNP_mDIV_B7-127_091708	0.294958	371108	9805	130135	15315	371075	8755	129968	8081	8484
CTP	CTP1	7	5	no	Male	wild-derived laboratory strain	SNP_mDIV_C6-461_012209	0.428377	300881	84317	112485	28680	300801	83598	112275	7640	22049
DCA	DCA1	1	1	no	Male	wild-derived laboratory strain	SNP_mDIV_A9-442_012209	0.329968	352680	45216	114700	13767	352639	44457	114573	5672	9022
DCP	DCP1	1	1	no	Male	wild-derived laboratory strain	SNP_mDIV_A11-444_012209	0.323683	355988	39135	117887	13353	355959	38271	117744	6268	8121
DDO	DDO1	1	1	no	Male	wild-derived laboratory strain	SNP_mDIV_C9-464_012209	0.27721	380450	14613	112419	18881	380421	13959	112340	3522	16121
DEB	DEB1	1	1	no	Male	wild-derived laboratory strain	SNP_mDIV_A4-437_012209	0.352466	340838	75317	91376	18832	340786	74793	91284	3061	16439
DGA	DGA1	1	1	no	Male	wild-derived laboratory strain	SNP_mDIV_B8-452_012209	0.317739	359117	21680	131718	13848	359072	20567	131557	8304	6863
DIK	DIK1	1	1	no	Male	wild-derived laboratory strain	SNP_mDIV_B7-451_012209	0.34879	342773	58438	108905	16247	342726	57703	108805	4971	12158
DJO	DJO1	1	1	no	Male	wild-derived laboratory strain	SNP_mDIV_C7-462_012209	0.28907	374207	9858	133233	9065	374169	8672	133085	6333	4104
DMZ	DMZ1	1	1	no	Male	wild-derived laboratory strain	SNP_mDIV_C11-466_012209	0.298896	369035	19963	127096	10269	369003	18950	126953	6436	5021
DOT	DOT1	1	1	no	Male	wild-derived laboratory strain	SNP_mDIV_C8-463_012209	0.27801	380029	12286	124020	10028	379994	11518	123898	6241	4712
IS/CamRK	IS/CamRK	1	1	no	Male	wild-derived laboratory strain	SNP_mDIV_D7-255_111308_2	0.25677	391209	7982	115110	12062	391178	7179	115011	5452	7543
MBK	MBK1	1	1	no	Male	wild-derived laboratory strain	SNP_mDIV_B4-448_012209	0.506341	259844	21247	228090	17182	259731	18324	227663	10656	9989
MBS	MBS1	1	1	no	Male	wild-derived laboratory strain	SNP_mDIV_B1-445_012209	0.525609	249702	43169	215791	17701	249607	40691	215430	7914	12721
MBT	MBT1	7	5	no	Male	wild-derived laboratory strain	SNP_mDIV_B5-449_012209	0.544617	239697	67577	195131	23958	239601	65798	194767	7718	18479
MCZ	MCZ	1	1	no	Male	wild-derived laboratory strain	SNP_mDIV_D3-469_012209	0.52567	249670	30117	227104	19472	249537	27475	226645	8903	13803
MDGI	MDGI	1	1	no	Male	wild-derived laboratory strain	SNP_mDIV_D4-470_012209	0.520817	252224	56118	172576	45445	252130	53834	172307	8886	39206
MDH	MDH1	1	1	no	Male	wild-derived laboratory strain	SNP_mDIV_A2-435_012209	0.494187	266241	18215	227275	14632	266146	15270	226883	10622	7442
MGA	MGA1	1	1	no	Male	wild-derived laboratory strain	SNP_mDIV_B10-454_012209	0.492164	267306	25288	213958	19811	267203	22825	213587	11998	10750
MH	MH	1	1	no	Male	wild-derived laboratory strain	SNP_mDIV_D5-471_012209	0.517607	253914	24147	231326	16976	253808	21061	230993	9799	10702
MOR/RkJ	MOR/RkJ	1	1	no	Male	wild-derived laboratory strain	SNP_mDIV_C7-402_012709	0.150746	447016	59666	3093	16588	446958	59585	3093	670	16057
MPB	MPB1	1	1	no	Male	wild-derived laboratory strain	SNP_mDIV_B2-446_012209	0.5125	256602	19167	233232	17362	256500	16004	232865	10774	10220
PWK hybrid	PWK1	7	5	no	Male	wild-derived laboratory strain	SNP_mDIV_B6-450_012209	0.55199	235816	104470	143817	42260	235713	102610	143549	8258	36233
SKIVE/EiJ	SKIVE/EiJ	1	1	no	Male	wild-derived laboratory strain	SNP_mDIV_A7-55_082108	0.492983	266875	15142	226917	17429	266758	12081	226536	11400	9588
STLT	STLT	1	1	no	Male	wild-derived laboratory strain	SNP_mDIV_A6-483_012709	0.276112	381028	8570	129031	7734	381001	7554	128899	5500	3409
STUS	STUS	1	1	no	Male	wild-derived laboratory strain	SNP_mDIV_A1-478_012709	0.502917	261646	14864	235334	14519	261523	11865	234890	10861	7224
WMP	WMP1	1	1	no	Male	wild-derived laboratory strain	SNP_mDIV_C5-460_012209	0.30611	365238	24234	124039	12852	365195	23304	123911	6398	7555
BAG102	BAG102	1	1	no	Female	wild caught	SNP_mDIV_B6-188_103008_3	0.538987	242660	42358	220388	20957	242576	39747	220071	7638	16331
BAG3	BAG3	1	1	no	Female	wild caught	SNP_mDIV_C5-169_082108	0.525747	249629	30044	227696	18994	249529	27177	227247	10400	12010
BAG56	BAG56	1	1	no	Male	wild caught	SNP_mDIV_C4-168_082108	0.542707	240702	36396	221332	27933	240609	33840	220874	9373	21667
BAG68	BAG68	1	1	no	Female	wild caught	SNP_mDIV_B3-190_082108	0.531557	246571	37676	224416	17700	246469	35069	223978	8413	12434
BAG74	BAG74	1	1	no	Male	wild caught	SNP_mDIV_C3-167_082108	0.536231	244111	36024	223303	22925	244040	33393	222923	9319	16688
BAG94	BAG94	1	1	no	Female	wild caught	SNP_mDIV_B4-191_082108	0.531105	246809	35206	225274	19074	246690	32404	224881	8814	13574
BAG99	BAG99	1	1	no	Male	wild caught	SNP_mDIV_D11-189_082108	0.532306	246177	40612	224617	14957	246093	38024	224256	7485	10505
KCT222	KCT222	1	1	no	Male	wild caught	SNP_mDIV_A3-156_091708	0.285301	376191	14885	125016	10271	376153	13980	124882	5220	6128
MWN1026	MWN1026	1	1	no	Male	wild caught	SNP_mDIV_B9-162_082108	0.334796	350139	53731	110266	12227	350096	52923	110148	3589	9607
MWN1030	MWN1030	1	1	no	Female	wild caught	SNP_mDIV_B11-164_082108	0.324696	355455	41594	116460	12854	355387	40721	116308	4904	9043
MWN1106	MWN1106	1	1	no	Female	wild caught	SNP_mDIV_B10-163_082108	0.338675	348097	46766	112632	18868	348044	45889	112473	5307	14650
MWN1194	MWN1194	1	1	no	Male	wild caught	SNP_mDIV_B7-160_082108	0.325348	355112	44767	114251	12233	355077	43929	114148	4944	8265
MWN1198	MWN1198	1	1	no	Male	wild caught	SNP_mDIV_C2-166_082108	0.350602	341819	67635	102194	14715	341777	67018	102082	3317	12169
MWN1214	MWN1214	1	1	no	Female	wild caught	SNP_mDIV_B6-159_082108	0.343947	345322	59517	106276	15248	345248	58800	106164	4521	11630
MWN1279	MWN1279	1	1	no	Male	wild caught	SNP_mDIV_B8-161_082108	0.350807	341711	64192	103088	17372	341657	63484	102977	4173	14072
MWN1287	MWN1287	1	1	no	Female	wild caught	SNP_mDIV_C1-165_082108	0.343913	345340	47096	112804	21123	345271	46310	112663	5689	16430
RDS10105	RDS10105	1	1	no	Female	wild caught	SNP_mDIV_A4-157_091708	0.546636	238634	37183	214981	35565	238551	34550	214674	9164	29424
RDS13554	RDS13554	1	1	no	Female	wild caught	SNP_mDIV_A5-158_091708	0.530934	246899	41051	222283	16130	246800	38445	221885	8090	11143
RDS12763	TuckerNachmancollaboration/12763	1	1	no	Female	wild caught	SNP_mDIV_B3-98_091708	0.301497	367666	36555	111569	10573	367624	35795	111455	4219	7270
Yu2097m	Yu2097m	1	1	no	Male	wild caught	SNP_mDIV_B5-486_022709	0.534629	244954	39942	222584	18883	244867	37639	222313	6863	14681
Yu2099f	Yu2099f	1	1	no	Female	wild caught	SNP_mDIV_B6-487_022709	0.53677	243827	40664	222038	19834	243726	38307	221754	7142	15434
Yu2115m	Yu2115m	1	1	no	Male	wild caught	SNP_mDIV_B8-489_022709	0.526469	249249	28417	228001	20696	249139	25917	227626	9345	14336
Yu2120f	Yu2120f	1	1	no	Female	wild caught	SNP_mDIV_B10-491_022709	0.537494	243446	38758	223506	20653	243354	36343	223202	7398	16066
(129S1/SvImJxCAST/EiJ)F1	(129S1xCAST)F1 005 Female	na	5	no	Female	F1 hybrid	SNP_mDIV_D1-214_103008_3	0.554971	234247	190638	73303	28175	234080	190160	73208	2046	26869
(129S1/SvImJIxPWK/PhJ)F1	(129SIxPWK)F1 001 Female	na	5	no	Female	F1 hybrid	SNP_mDIV_C3-205_103008_3	0.567255	227781	208758	74256	15568	227653	208340	74156	1017	15197
(129S1/SvImJIxPWK/PhJ)F1	(129SIxPWK)F1 002 Female	na	5	no	Female	F1 hybrid	SNP_mDIV_C4-206_103008_3	0.564227	229375	208803	74486	13699	229269	208455	74372	826	13441
(129S1/SvImJIxPWK/PhJ)F1	(129SIxPWK)F1 006 Male	na	5	no	Male	F1 hybrid	SNP_mDIV_C5-207_103008_3	0.563459	229779	208976	74527	13081	229676	208695	74421	738	12833
(129S1/SvImJIxPWK/PhJ)F1	(129SIxPWK)F1 007 Male	na	5	no	Male	F1 hybrid	SNP_mDIV_C6-208_103008_3	0.56442	229273	207578	74090	15422	229186	207225	73996	828	15128
(129X1/SvJxCAST/EiJ)F1	(129X1xCAST)	na	5	no	Male	F1 hybrid	SNP_mDIV_A6-SNP08_005_103108	0.549106	237334	190276	72502	26251	237146	189930	72396	2112	24779
(A/JxPWK/PhJ)F1	(AJxPWK)F1 f001	na	5	no	Female	F1 hybrid	SNP_mDIV_A10-223_111308	0.572696	224917	213330	69069	19047	224797	212596	68976	1499	18495
(A/JxPWK/PhJ)F1	(AJxPWK)F1 m005	na	5	no	Male	F1 hybrid	SNP_mDIV_A11-224_111308	0.571182	225714	214631	69189	16829	225599	214028	69099	1173	16464
(AKR/JxC57BL/6J)F1	(AKRxB6)F1	na	5	no	Male	F1 hybrid	SNP_mDIV_C5-331_120908	0.210351	415642	94966	4184	11571	415624	94937	4184	73	11545
(C57BL/6JxAKR/J)F1	(B6xAKR)F1	na	5	no	Male	F1 hybrid	SNP_mDIV_D8-345_120908	0.204025	418972	95677	3966	7748	418958	95656	3966	47	7736
(C57BL/6JxBALB/cJ)F1	(B6xBALB)F1	na	5	no	Male	F1 hybrid	SNP_mDIV_C7-333_120908	0.191668	425476	90075	3614	7198	425466	90048	3614	54	7181
(C57BL/6JxCAST/EiJ)F1	(B6xCAST)F1 m001	na	5	no	Male	F1 hybrid	SNP_mDIV_A8-225_112108	0.44099	294242	191189	13758	27174	294001	190910	13755	1631	26066
(C57BL/6JxNOD/ShiJ)F1	(B6xNOD)F1	na	5	no	Male	F1 hybrid	SNP_mDIV_C8-334_120908	0.232497	403985	96343	4440	21595	403952	96212	4440	440	21319
(C57BL/6JxNZW/LacJ)F1	(B6xNZW)F1	na	5	no	Male	F1 hybrid	SNP_mDIV_C9-335_120908	0.220785	410150	98578	4524	13111	410134	98511	4524	252	12942
(C57BL/6JxPWK/PhJ)F1	(B6xPWK)F1 f002	na	5	no	Female	F1 hybrid	SNP_mDIV_A9-226_112108	0.462341	283004	203671	12885	26803	282811	202953	12881	2084	25634
(C57BL/6JxPWK/PhJ)F1	(B6xPWK)F1 m005	na	5	no	Male	F1 hybrid	SNP_mDIV_B1-227_111308	0.456774	285934	211621	12755	16053	285743	211198	12753	921	15748
(BALB/cJxC57BL/6J)F1	(BALBxB6)F1	na	5	no	Male	F1 hybrid	SNP_mDIV_C10-336_120908	0.192907	424824	89609	3412	8518	424811	89584	3412	69	8487
(CAST/EiJx129S1/SvImJ)F1	(CASTx129)F1 m001	na	5	no	Male	F1 hybrid	SNP_mDIV_B2-228_111308	0.548874	237456	194143	74604	20160	237279	193909	74495	1380	19300
(CAST/EiJx129S1/SvImJ)F1	(CASTx129S1)F1 012 Female	na	5	no	Female	F1 hybrid	SNP_mDIV_C11-213_103008_3	0.555248	234101	193167	74193	24902	233945	192694	74085	2131	23508
(CAST/EiJxA/J)F1	(CASTxAJ)F1 f001	na	5	no	Female	F1 hybrid	SNP_mDIV_B3-229_111308	0.554974	234245	195165	70894	26059	234087	194591	70802	2410	24473
(CAST/EiJxA/J)F1	(CASTxAJ)F1 m005	na	5	no	Male	F1 hybrid	SNP_mDIV_B4-230_111308	0.548526	237639	195247	71538	21939	237468	194920	71447	1562	20966
(CAST/EiJxC57BL/6J)F1	(CASTxB6)F1 f004	na	5	no	Female	F1 hybrid	SNP_mDIV_B5-231_111308	0.455051	286841	190614	13608	35300	286661	189668	13606	5041	31387
(CAST/EiJxC57BL/6J)F1	(CASTxB6)F1 m001	na	5	no	Male	F1 hybrid	SNP_mDIV_B6-232_111308	0.440249	294632	193612	13933	24186	294430	193271	13928	1716	23018
(CAST/EiJxC3H/HeJ)F1	(CASTxC3H)F1	na	5	no	Male	F1 hybrid	SNP_mDIV_D9-346_120908	0.548488	237659	192051	70767	25886	237429	191834	70672	1444	24984
(CAST/EiJxNOD/ShiJ)F1	(CASTxNOD)F1 f007	na	5	no	Female	F1 hybrid	SNP_mDIV_B7-233_111308	0.55392	234800	190960	70173	30430	234639	190286	70066	2812	28560
(CAST/EiJxNOD/ShiJ)F1	(CASTxNOD)F1 m001	na	5	no	Male	F1 hybrid	SNP_mDIV_B8-234_111308	0.544922	239536	192724	71704	22399	239324	192451	71579	1672	21337
(CAST/EiJxNZW/LacJ)F1	(CASTxNZW)F1	na	5	no	Male	F1 hybrid	SNP_mDIV_D10-347_120908	0.550573	236562	187757	73608	28436	236382	187521	73478	1654	27328
(CAST/EiJxPWK/PhJ)F1	(CASTxPWK)F1 f001	na	5	no	Female	F1 hybrid	SNP_mDIV_B9-235_111308	0.652455	182935	148458	165922	29048	182808	147619	165445	4023	26468
(CAST/EiJxPWK/PhJ)F1	(CASTxPWK)F1 m004	na	5	no	Male	F1 hybrid	SNP_mDIV_B10-236_111308	0.647988	185286	149693	167692	23692	185160	149113	167223	2858	22009
(CAST/EiJxWSB/EiJ)F1	(CASTxWSB)F1 f014	na	5	no	Female	F1 hybrid	SNP_mDIV_B11-237_111308	0.584543	218681	184109	94047	29526	218530	183681	93815	2367	27970
(DBA/2JxC57BL/6J)F1	(DBA/2xB6)F1	na	5	no	Male	F1 hybrid	SNP_mDIV_C11-337_120908	0.213051	414221	100135	3272	8735	414204	100101	3272	75	8711
(NOD/ShiJxPWK/PhJ)F1	(NODxPWK)F1 m004	na	5	no	Male	F1 hybrid	SNP_mDIV_C2-239_111308	0.578101	222072	208605	68105	27581	221916	207815	67963	2654	26015
(NZW/LacJxC57BL/6J)F1	(NZWxB6)F1	na	5	no	Male	F1 hybrid	SNP_mDIV_D2-339_120908	0.214971	413210	100034	4672	8447	413199	100011	4672	87	8394
(NZW/LacJxPWD/PhJ)F1	(NZWxPWD)F1	na	5	no	Male	F1 hybrid	SNP_mDIV_D3-340_120908	0.568507	227122	201372	76135	21734	226979	201066	76011	1146	21161
(NZW/LacJxWSB/EiJ)F1	(NZWxWSB)F1	na	5	no	Male	F1 hybrid	SNP_mDIV_D11-348_120908	0.396489	317666	130844	62181	15672	317622	130743	62166	379	15453
(PWD/PhJxC3H/HeJ)F1	(PWDxC3H)F1	na	5	no	Male	F1 hybrid	SNP_mDIV_D5-342_120908	0.571378	225611	208355	71122	21275	225520	208067	71032	932	20812
(PWD/PhJxNOD/ShiJ)F1	(PWDxNOD)F1	na	5	no	Male	F1 hybrid	SNP_mDIV_D6-343_120908	0.573895	224286	210360	69952	21765	224169	210004	69848	1197	21145
(PWD/PhJxNZW/LacJ)F1	(PWDxNZW)F1	na	5	no	Male	F1 hybrid	SNP_mDIV_D7-344_120908	0.566166	228354	202223	75658	20128	228249	201847	75550	1197	19520
(PWK/PhJx129S1/SvImJ)F1	(PWKx129S1)F1 001 Female	na	5	no	Female	F1 hybrid	SNP_mDIV_C7-209_103008_3	0.566212	228330	207622	74337	16074	228208	207229	74228	935	15763
(PWK/PhJx129S1/SvImJ)F1	(PWKx129S1)F1 002 Female	na	5	no	Female	F1 hybrid	SNP_mDIV_C8-210_103008_3	0.565313	228803	208572	74384	14604	228692	208222	74280	835	14334
(PWK/PhJx129S1/SvImJ)F1	(PWKx129S1)F1 005 Male	na	5	no	Male	F1 hybrid	SNP_mDIV_C9-211_103008	0.56333	229847	209432	74514	12570	229745	209110	74411	741	12356
(PWK/PhJx129S1/SvImJ)F1	(PWKx129S1)F1 008 Male	na	5	no	Male	F1 hybrid	SNP_mDIV_C10-212_103008_3	0.564639	229158	209117	74578	13510	229052	208759	74478	823	13251
(PWK/PhJxA/J)F1	(PWKxAJ)F1 f001	na	5	no	Female	F1 hybrid	SNP_mDIV_C3-240_111308	0.582674	219665	211659	68148	26891	219540	211107	68042	2172	25502
(PWK/PhJxA/J)F1	(PWKxAJ)F1 m003	na	5	no	Male	F1 hybrid	SNP_mDIV_C4-241_111308	0.568351	227204	214210	69714	15235	227089	213855	69600	932	14887
(PWK/PhJxC57BL/6J)F1	(PWKxB6)F1 f010	na	5	no	Female	F1 hybrid	SNP_mDIV_C5-242_111308	0.478056	274732	207186	13040	31405	274522	206525	13032	2347	29937
(PWK/PhJxC57BL/6J)F1	(PWKxB6)F1 m008	na	5	no	Male	F1 hybrid	SNP_mDIV_C6-243_111308	0.475981	275824	207882	13260	29397	275638	207335	13255	1990	28145
(PWK/PhJxCAST/EiJ)F1	(PWKxCAST)F1 f001	na	5	no	Female	F1 hybrid	SNP_mDIV_C7-244_111308	0.650705	183856	148141	167024	27342	183718	147429	166491	3716	25009
(PWK/PhJxNOD/ShiJ)F1	(PWKxNOD)F1 f002	na	5	no	Female	F1 hybrid	SNP_mDIV_C9-246_111308	0.574505	223965	209759	68534	24105	223811	208710	68400	2545	22897
(PWK/PhJxNOD/ShiJ)F1	(PWKxNOD)F1 m006	na	5	no	Male	F1 hybrid	SNP_mDIV_C10-247_111308	0.559538	231843	211136	69936	13448	231725	210833	69825	808	13172
(WSB/EiJxCAST/EiJ)F1	(WSBxCAST)F1 f003	na	5	no	Female	F1 hybrid	SNP_mDIV_C11-248_111308	0.583905	219017	185124	94512	27710	218829	184509	94254	2809	25962
(WSB/EiJxCAST/EiJ)F1	(WSBxCAST)F1 m004	na	5	no	Male	F1 hybrid	SNP_mDIV_D1-249_111308	0.580698	220705	185571	95420	24667	220485	185188	95163	2262	23265
(WSB/EiJxNZW/LacJ)F1	(WSBXNZW)F1	na	5	no	Male	F1 hybrid	SNP_mDIV_A1-350_121608	0.400581	315512	128263	59788	22800	315467	128055	59758	714	22369
(WSB/EiJxPWK/PhJ)F1	(WSBxPWK)F1 f003	na	5	no	Female	F1 hybrid	SNP_mDIV_D2-250_111308	0.603768	208562	208151	91017	18633	208451	207681	90792	1436	18003
(WSB/EiJxPWK/PhJ)F1	(WSBxPWK)F1 m001	na	5	no	Male	F1 hybrid	SNP_mDIV_D3-251_111308	0.600958	210041	208154	91054	17114	209942	207734	90841	1282	16564
OR1005f102	OR1005f102	2	5	no	Female	CC-UNC G2:F1	SNP_mDIV_A10-10_081308	0.375528	328699	135477	45849	16338	328600	135266	45818	760	15919
OR1005m105	OR1005m105	2	5	no	Male	CC-UNC G2:F1	SNP_mDIV_A11-11_081308	0.406607	312340	134281	65228	14514	312253	134033	65131	1070	13876
OR1018f102	OR1018f102	2	5	no	Female	CC-UNC G2:F1	SNP_mDIV_B1-12_081308	0.419756	305419	142310	59305	19329	305301	141843	59215	1655	18349
OR1048f18	OR1048f18	2	5	no	Female	CC-UNC G2:F1	SNP_mDIV_B2-13_081308	0.449707	289654	154354	54372	27983	289537	153630	54304	2482	26410
OR1048m20	OR1048m20	2	5	no	Male	CC-UNC G2:F1	SNP_mDIV_B3-14_081308	0.426829	301696	158928	50555	15184	301601	158678	50493	818	14773
OR1109f19	OR1109f19	2	5	no	Female	CC-UNC G2:F1	SNP_mDIV_C4-26_081308	0.428858	300628	148597	62635	14503	300548	148365	62541	899	14010
OR1109m20	OR1109m20	2	5	no	Male	CC-UNC G2:F1	SNP_mDIV_C5-27_081308	0.42081	304864	145853	59811	15835	304767	145553	59739	1014	15290
OR1244m19	OR1244m19	2	5	no	Male	CC-UNC G2:F1	SNP_mDIV_A11-202_091708	0.398831	316433	141092	54936	13902	316334	140811	54865	863	13490
OR1262f101	OR1262f101	2	5	no	Female	CC-UNC G2:F1	SNP_mDIV_D5-40_081308	0.446935	291113	161969	55849	17432	291032	161585	55781	1005	16960
OR1305f101	OR1305f101	2	5	no	Female	CC-UNC G2:F1	SNP_mDIV_D6-41_081308	0.445542	291846	162288	56113	16116	291758	162017	56050	825	15713
OR1305m105	OR1305m105	2	5	no	Male	CC-UNC G2:F1	SNP_mDIV_D2-216_103008_3	0.461573	283408	168133	59046	15776	283315	167886	58996	745	15421
OR1325f102	OR1325f102	2	5	no	Female	CC-UNC G2:F1	SNP_mDIV_D7-42_081308	0.452596	288133	144008	70465	23757	288024	143488	70342	1820	22689
OR1325m106	OR1325m106	2	5	no	Male	CC-UNC G2:F1	SNP_mDIV_D8-43_081308	0.460298	284079	145067	67798	29419	283997	144526	67696	2289	27855
OR1400m105	OR1400m105	2	5	no	Male	CC-UNC G2:F1	SNP_mDIV_D9-44_081308	0.429458	300312	153722	59265	13064	300245	153520	59184	691	12723
OR151f102	OR151f102	2	5	no	Female	CC-UNC G2:F1	SNP_mDIV_A9-57_082108	0.445941	291636	155317	57380	22030	291528	154853	57331	1508	21143
OR151m105	OR151m105	2	5	no	Male	CC-UNC G2:F1	SNP_mDIV_A10-58_082108	0.444729	292274	162418	54198	17473	292161	162250	54145	799	17008
OR1587f101	OR1587f101	2	5	no	Female	CC-UNC G2:F1	SNP_mDIV_A11-59_082108	0.440988	294243	158450	57329	16341	294121	158197	57269	934	15842
OR1587m104	OR1587m104	2	5	no	Male	CC-UNC G2:F1	SNP_mDIV_B1-60_082108	0.392486	319773	141566	50784	14240	319674	141383	50725	750	13831
OR1611m121	OR1611m121	2	5	no	Male	CC-UNC G2:F1	SNP_mDIV_D3-217_103008_3	0.470628	278642	166518	62913	18290	278534	166193	62816	1205	17615
OR294f18	OR294f18	2	5	no	Female	CC-UNC G2:F1	SNP_mDIV_C3-25_081308	0.440696	294397	157247	59238	15481	294273	156995	59175	847	15073
OR294m21	OR294m21	2	5	no	Male	CC-UNC G2:F1	SNP_mDIV_A1-62_090908	0.456008	286337	165181	58105	16740	286207	164845	58040	1033	16238
OR447f19	OR447f19	2	5	no	Female	CC-UNC G2:F1	SNP_mDIV_A2-64_090908	0.414765	308046	137379	66126	14812	307948	137062	66026	1113	14214
OR496f18	OR496f18	2	5	no	Female	CC-UNC G2:F1	SNP_mDIV_D4-218_103008_3	0.40704	312112	141486	55158	17607	312012	141190	55088	1043	17030
OR496m20	OR496m20	2	5	no	Male	CC-UNC G2:F1	SNP_mDIV_A9-200_091708	0.438359	295627	155931	60958	13847	295553	155801	60868	629	13512
OR615m104	OR615m104	2	5	no	Male	CC-UNC G2:F1	SNP_mDIV_A10-201_091708	0.429662	300205	157742	53345	15071	300094	157532	53297	763	14677
OR656f14	OR656f14	2	5	no	Female	CC-UNC G2:F1	SNP_mDIV_D5-181_082108	0.422053	304210	147931	57027	17195	304081	147642	56951	1056	16633
OR656m18	OR656m18	2	5	no	Male	CC-UNC G2:F1	SNP_mDIV_D4-180_082108	0.40485	313265	143824	52254	17020	313191	143644	52206	638	16684
OR672f102	OR672f102	2	5	no	Female	CC-UNC G2:F1	SNP_mDIV_A6-183_091708	0.431362	299310	152653	56536	17864	299186	152279	56456	1198	17244
OR672m106	OR672m106	2	5	no	Male	CC-UNC G2:F1	SNP_mDIV_D6-182_082108	0.422832	303800	158162	50929	13472	303727	157994	50890	550	13202
OR804f103	OR804f103	2	5	no	Female	CC-UNC G2:F1	SNP_mDIV_D8-185_082108	0.390951	320581	147047	44739	13996	320456	146934	44690	663	13620
OR804m105	OR804m105	2	5	no	Male	CC-UNC G2:F1	SNP_mDIV_D7-184_082108	0.41437	308254	154430	48108	15571	308130	154244	48051	789	15149
OR873f102	OR873f102	2	5	no	Female	CC-UNC G2:F1	SNP_mDIV_D9-186_082108	0.43804	295795	150190	65567	14811	295691	149956	65482	914	14320
OR873m106	OR873m106	2	5	no	Male	CC-UNC G2:F1	SNP_mDIV_D5-219_103008_3	0.446749	291211	148798	70486	15868	291106	148434	70372	1324	15127
OR88f16	OR88f16	2	5	no	Female	CC-UNC G2:F1	SNP_mDIV_D1-177_082108	0.435912	296915	158379	54217	16852	296816	158100	54169	874	16404
OR88m19	OR88m19	2	5	no	Male	CC-UNC G2:F1	SNP_mDIV_C11-176_082108	0.40087	315360	142379	54801	13823	315267	142243	54756	516	13581
OR906f102	OR906f102	2	5	no	Female	CC-UNC G2:F1	SNP_mDIV_D7-221_103008_3	0.4507	289131	158702	57662	20868	289028	158315	57602	1137	20281
OR906m104	OR906m104	2	5	no	Male	CC-UNC G2:F1	SNP_mDIV_D8-222_103008_3	0.414355	308262	152022	47979	18100	308163	151720	47926	1059	17495
OR95f16	OR95f16	2	5	no	Female	CC-UNC G2:F1	SNP_mDIV_D3-179_082108	0.413555	308683	149540	55170	12970	308586	149334	55094	830	12519
OR95m20	OR95m20	2	5	no	Male	CC-UNC G2:F1	SNP_mDIV_D2-178_082108	0.38904	321587	137177	53987	13612	321524	137046	53923	565	13305
OR978m21	OR978m21	2	5	no	Male	CC-UNC G2:F1	SNP_mDIV_D6-220_103008_3	0.422851	303790	141041	64980	16552	303689	140700	64899	1151	15924
(C57B6/JxDBA/2J)F1	(B6XDBA/2)F1 UT	na	5	no	Male	F1 hybrid	SNP_mDIV_B3-380_121608	0.21222	414658	99887	3252	8566	414632	99846	3252	80	8553
BXD1	BXD1	3	5	no	Male	BXD	SNP_mDIV_D9-261_111308	0.0940359	476866	4186	44942	369	476854	4140	44940	108	321
BXD100	BXD100	3	5	no	Male	BXD	SNP_mDIV_A3-421_022709	0.0985062	474513	4410	46282	1158	474488	4362	46275	142	1096
BXD102	BXD102	3	5	no	Male	BXD	SNP_mDIV_A5-423_022709	0.10537	470900	5119	48581	1763	470881	5057	48573	157	1695
BXD103MK88	BXD103MK88	3	5	no	Male	BXD	SNP_mDIV_B9-373_121608	0.127663	459166	4302	62397	498	459150	4242	62387	146	438
BXD12	BXD12	3	5	no	Male	BXD	SNP_mDIV_B1-267_112108	0.111987	467417	4232	54425	289	467405	4173	54417	143	225
BXD13	BXD13	3	5	no	Male	BXD	SNP_mDIV_B2-268_112108	0.119456	463486	4470	57348	1059	463477	4422	57346	116	1002
BXD16	BXD16	3	5	no	Male	BXD	SNP_mDIV_B5-271_112108	0.108009	469511	4367	49619	2866	469500	4319	49614	154	2776
BXD18	BXD18	3	5	no	Male	BXD	SNP_mDIV_A2-352_121608	0.131037	457390	4562	60322	4089	457362	4514	60309	221	3957
BXD2	BXD2	3	5	no	Male	BXD	SNP_mDIV_D10-262_111308	0.120953	462698	5023	52454	6188	462672	4955	52442	311	5983
BXD20	BXD20	3	5	no	Male	BXD	SNP_mDIV_B6-274_112108	0.105488	470838	4229	50828	468	470830	4174	50820	116	423
BXD21	BXD21	3	5	no	Male	BXD	SNP_mDIV_B7-275_112108	0.124038	461074	4383	59842	1064	461056	4332	59830	173	972
BXD24	BXD24	3	5	no	Male	BXD	SNP_mDIV_D9-415_012709	0.140614	452349	4616	66186	3212	452331	4550	66182	181	3119
BXD28	BXD28	3	5	no	Male	BXD	SNP_mDIV_B8-278_112108	0.122113	462087	4711	56797	2768	462072	4661	56792	144	2694
BXD29	BXD29	3	5	no	Male	BXD	SNP_mDIV_B9-279_112108_2	0.103071	472110	4209	49734	310	472096	4163	49731	119	254
BXD31	BXD31	3	5	no	Male	BXD	SNP_mDIV_B10-280_112108	0.0986069	474460	4261	47078	564	474451	4218	47076	99	519
BXD32	BXD32	3	5	no	Male	BXD	SNP_mDIV_B11-281_112108	0.173663	434953	4327	86498	585	434933	4260	86489	179	502
BXD33	BXD33	3	5	no	Male	BXD	SNP_mDIV_A1-282_120908	0.109569	468690	4380	52387	906	468681	4324	52383	122	853
BXD34	BXD34	3	5	no	Male	BXD	SNP_mDIV_C2-283_112108	0.124483	460840	4185	61029	309	460829	4132	61023	113	266
BXD39	BXD39	3	5	no	Male	BXD	SNP_mDIV_C3-284_112108	0.11986	463273	4383	56827	1880	463256	4322	56819	150	1816
BXD40	BXD40	3	5	no	Male	BXD	SNP_mDIV_C4-285_112108	0.0990343	474235	4220	47556	352	474225	4166	47552	114	306
BXD42	BXD42	3	5	no	Male	BXD	SNP_mDIV_C5-286_112108	0.116194	465203	4447	55245	1468	465190	4395	55235	145	1398
BXD43	BXD43	3	5	no	Male	BXD	SNP_mDIV_C6-287_112108	0.0955538	476067	4350	45399	547	476057	4305	45395	99	507
BXD44	BXD44	3	5	no	Male	BXD	SNP_mDIV_C7-288_112108	0.133355	456170	4387	64343	1463	456151	4329	64337	161	1385
BXD45	BXD45	3	5	no	Male	BXD	SNP_mDIV_A6-356_121608	0.10159	472890	4263	47935	1275	472871	4207	47924	143	1218
BXD48	BXD48	3	5	no	Male	BXD	SNP_mDIV_A7-357_121608	0.0962682	475691	4510	44648	1514	475673	4457	44638	147	1448
BXD49	BXD49	3	5	no	Male	BXD	SNP_mDIV_C9-290_112108	0.0909828	478473	4458	42892	540	478466	4420	42889	80	508
BXD5	BXD5	3	5	no	Male	BXD	SNP_mDIV_D11-263_111308	0.100585	473419	4232	48260	452	473409	4194	48258	105	397
BXD6	BXD6	3	5	no	Male	BXD	SNP_mDIV_A10-264_112108	0.10514	471021	4299	49273	1770	471001	4244	49268	174	1676
BXD60	BXD60	3	5	no	Male	BXD	SNP_mDIV_D2-294_112108	0.117354	464592	5246	47345	9180	464584	5195	47342	118	9124
BXD61	BXD61	3	5	no	Male	BXD	SNP_mDIV_A11-361_121608	0.109022	468978	4240	52724	421	468971	4191	52720	146	335
BXD65	BXD65	3	5	no	Male	BXD	SNP_mDIV_D11-417_012709	0.108467	469270	4855	49411	2827	469249	4806	49405	121	2782
BXD67	BXD67	3	5	no	Male	BXD	SNP_mDIV_D6-298_112108_2	0.133262	456219	4753	64912	479	456201	4702	64907	145	408
BXD68	BXD68	3	5	no	Male	BXD	SNP_mDIV_D7-299_112108	0.0959832	475841	4270	44922	1330	475821	4219	44915	155	1253
BXD69	BXD69	3	5	no	Male	BXD	SNP_mDIV_D8-300_112108	0.14206	451588	5083	55009	14683	451559	5014	54996	508	14286
BXD73	BXD73	3	5	no	Male	BXD	SNP_mDIV_D11-303_112108	0.126576	459738	4302	61830	493	459718	4242	61824	141	438
BXD74	BXD74	3	5	no	Male	BXD	SNP_mDIV_A2-304_120908	0.124925	460607	4893	60625	238	460594	4834	60618	122	195
BXD75	BXD75	3	5	no	Male	BXD	SNP_mDIV_A3-305_120908	0.130079	457894	4536	61060	2873	457873	4460	61050	265	2715
BXD8	BXD8	3	5	no	Male	BXD	SNP_mDIV_A11-265_112108	0.104607	471302	4240	50453	368	471293	4193	50446	101	330
BXD83	BXD83	3	5	no	Male	BXD	SNP_mDIV_A11-313_120908	0.124606	460775	4290	60769	529	460758	4229	60760	138	478
BXD84	BXD84	3	5	no	Male	BXD	SNP_mDIV_B1-314_120908	0.125377	460369	4559	58233	3202	460360	4502	58230	127	3144
BXD86	BXD86	3	5	no	Male	BXD	SNP_mDIV_B1-362_121608	0.117542	464493	4541	55616	1713	464465	4485	55608	173	1632
BXD9	BXD9	3	5	no	Male	BXD	SNP_mDIV_D8-414_012709	0.118084	464208	4257	57496	402	464194	4194	57488	139	348
BXD96	BXD96	3	5	no	Male	BXD	SNP_mDIV_B8-370_121608	0.0920619	477905	4386	42523	1549	477885	4340	42514	178	1446
BXD99	BXD99	3	5	no	Male	BXD	SNP_mDIV_A2-420_022709	0.119199	463621	5137	55131	2474	463601	5075	55128	224	2335
C57BL/6J	C57BL/6J	1	1	no	Male	classical laboratory strain	SNP_mDIV_A5-378_121608	0.0217473	514916	5298	341	5808	514902	5274	341	51	5795
(NOD.NON-Thy1 (N13F21)		6	5	no	Male	consomic	SNP_mDIV_C8-SNP09_014_022709	0.216146	412592	5360	107374	1037	412571	5240	107336	614	602
C57BL/6J-Chr10.3<PWD/Ph>/ForeJ	C57BL/6J-Chr10.3<PWD/Ph>/ForeJ	4	5	no	Male	consomic	SNP_mDIV_B1-68_091708	0.0214396	515078	4425	6046	814	515069	4340	6039	201	714
C57BL/6J-Chr11.1<PWD/Ph>/ForeJ	C57BL/6J-Chr11.1<PWD/Ph>/ForeJ	4	5	no	Male	consomic	SNP_mDIV_A7-69_090908	0.034043	508444	4893	7925	5101	508417	4805	7911	396	4834
C57BL/6J-Chr12<PWD/Ph>/ForeJ	C57BL/6J-Chr12<PWD/Ph>/ForeJ	4	5	no	Male	consomic	SNP_mDIV_A9-71_090908	0.0326676	509168	4472	11930	793	509159	4344	11911	388	561
C57BL/6J-Chr14<PWD/Ph>/ForeJ	C57BL/6J-Chr14<PWD/Ph>/ForeJ	4	5	no	Male	consomic	SNP_mDIV_A10-72_090908	0.0275342	511870	4531	9350	612	511860	4458	9342	181	522
C57BL/6J-Chr18<PWD/Ph>/ForeJ	C57BL/6J-Chr18<PWD/Ph>/ForeJ	4	5	no	Male	consomic	SNP_mDIV_B2-75_103008_4	0.030876	510111	4567	10481	1204	510100	4436	10467	407	953
C57BL/6J-Chr19<PWD/Ph>/ForeJ	C57BL/6J-Chr19<PWD/Ph>/ForeJ	4	5	no	Male	consomic	SNP_mDIV_B2-76_090908	0.0270099	512146	4884	6918	2415	512139	4809	6910	217	2288
C57BL/6J-Chr9<PWD/Ph>/ForeJ	C57BL/6J-Chr9<PWD/Ph>/ForeJ	4	5	no	Male	consomic	SNP_mDIV_B4-81_103008_4	0.0332831	508844	4605	11599	1315	508824	4466	11579	432	1062
C57BL/6J-ChrX.2<PWD/Ph>/ForeJ	C57BL/6J-ChrX.2<PWD/Ph>/ForeJ	4	5	no	Male	consomic	SNP_mDIV_B6-82_090908	0.00959984	521310	4219	285	549	521304	4198	285	47	529
C57BL/6J-ChrY<PWD/Ph>/ForeJ	C57BL/6J-ChrY<PWD/Ph>/ForeJ	4	5	no	Male	consomic	SNP_mDIV_B5-84_103008_4	0.0102914	520946	4355	289	773	520939	4333	289	43	759
(NODxC57BLKS)F1		na	5	no	Male	congenic	SNP_mDIV_D1-SNP09_023_022709	0.247295	396196	95545	21620	13002	396167	95413	21616	343	12824
Genetic distance is calculated as the proportion of non-reference allele calls out of all genotype calls.
CEL ID corresponds to the name of the Affymetrix CEL file containing raw intensity data, which are available for download.
1, Yang H, Wang JR, Didion JP, Buus RJ, Bell TA, Welsh CE, Bonhomme F, Hon-Tsen Yu A, Nachman MW, Pialek J, Tucker P, Boursot P, McMillan L, Churchill GA, Pardo-Manuel de Villena F: Subspecific origin and haplotype diversity in the laboratory mouse. Nat Genet 2011, 43:648–655.
2, Collaborative Cross Consortium: The Genome Architecture of the Collaborative Cross Mouse Genetic Reference Population. Genetics 2011, In press.
3, Peirce JL, Lu L, Gu J, Silver LM, Williams RW: A new set of BXD recombinant inbred lines from advanced intercross populations in mice. BMC Genet 2004, 5:7.
4, Gregorová S, Divina P, Storchova R, Trachtulec Z, Fotopulosova V, Svenson KL, Donahue LR, Paigen B, Forejt J: Mouse consomic strains: exploiting genetic divergence between Mus m. musculus and Mus m. domesticus subspecies. Genome Res 2008, 18:509-515.
5, this manuscript
6, http://jaxmice.jax.org/
7, Bonhomme F and Boursot P Montpellier, France
na, not applicable
