# Supplementary material for: Discovery of novel variants in genotyping arrays improves genotype retention and reduces ascertainment bias
Source: BMC Genomics. 2012 Jan 19;13:34. doi: 10.1186/1471-2164-13-34 (PMC3305361; doi:10.1186/1471-2164-13-34)
Supplement: Additional file 6 — Per-strain concordance of MouseDivGeno calls with events observed in the Sanger data. MouseDivGeno Genotypes for 14 Sanger strains classified by the type of event(s) observed in the Sanger data underlying the probe sets. Event descriptions are the same as for additional file 4. [file 1471-2164-13-34-S6.XLS]

## Sheet: Per-Strain - Table 1
Table S5. Per-strain concordance of MouseDivGeno calls with events observed in the Sanger data.
		C57BL/6N					BALB/cJ					NZO/HlLtJ					AKR/J					C3H/HeJ					NOD/ShiLtJ					DBA/2J					CBA/J					A/J					129S1/SvImJ
Sanger Event		C	D	H	V	N	C	D	H	V	N	C	D	H	V	N	C	D	H	V	N	C	D	H	V	N	C	D	H	V	N	C	D	H	V	N	C	D	H	V	N	C	D	H	V	N	C	D	H
Events Affecting All Hybridizations
	Both Strands, Single Event, Same Types
	Central OTV	5	0	2	2	0	593	16	26	67	23	897	44	76	446	95	721	27	34	151	55	685	19	27	60	35	689	27	57	190	82	683	15	29	45	29	713	20	43	149	70	592	12	34	44	42	692	28	53
	Edge OTV	0	0	0	0	0	431	2	3	2	4	637	3	13	8	9	509	2	7	6	4	476	4	7	2	6	559	4	10	2	3	500	1	4	2	1	506	4	11	0	4	441	3	3	2	6	554	2	20
	Inaccessible	30	0	3	11	383	25	11	16	30	500	52	21	16	153	566	37	11	12	46	605	14	7	9	24	507	31	20	21	93	589	25	18	13	23	520	15	7	13	26	508	32	19	17	44	538	16	10	12
	RFLP 1-1.5K	268	0	3	0	0	2889	5	43	5	38	3381	7	82	27	49	3306	5	55	11	33	3266	6	44	13	27	3302	10	53	16	30	3322	8	46	4	8	3302	10	54	18	58	3136	5	53	9	21	3387	13	72
	RFLP > 1.5K	511	0	8	0	1	1449	10	42	26	36	1638	23	86	66	63	1616	14	36	42	33	1578	14	48	33	27	1633	23	66	41	41	1639	22	64	30	22	1578	19	69	51	67	1538	9	50	30	15	1629	22	74
	Cut in Probe	17	0	0	0	0	19	1	0	0	0	18	1	0	0	1	19	0	0	0	0	18	1	0	0	0	18	1	0	0	0	20	1	0	0	0	20	1	0	0	0	18	0	1	0	0	18	0	0
	Total	831	0	16	13	384	5406	45	130	130	601	6623	99	273	700	783	6208	59	144	256	730	6037	51	135	132	602	6232	85	207	342	745	6189	65	156	104	580	6134	61	190	244	707	5757	48	158	129	622	6296	75	231
	One Strand, Single Event
	Central OTV	0	0	0	0	0	37	18	1	3	0	52	19	7	18	10	47	17	4	5	2	44	21	1	2	0	46	15	5	10	5	46	23	3	2	3	48	22	1	6	3	39	17	1	4	2	36	22	3
	Edge OTV	0	0	0	0	0	26	8	0	0	2	44	16	1	2	3	27	11	1	1	1	30	6	1	0	0	47	10	0	3	1	29	6	2	0	0	27	7	1	0	0	33	5	0	0	2	34	12	1
	Other	0	0	0	0	0	4	1	0	0	0	7	1	1	1	0	7	1	0	1	1	5	3	0	0	0	7	2	1	1	1	5	5	0	0	0	6	2	0	0	0	4	3	0	0	0	4	2	0
	Total	0	0	0	0	0	67	27	1	3	2	103	36	9	21	13	81	29	5	7	4	79	30	2	2	0	100	27	6	14	7	80	34	5	2	3	81	31	2	6	3	76	25	1	4	4	74	36	4
	Multiple Events	0	0	0	0	1	52	2	3	2	7	105	8	13	26	17	70	6	5	4	5	62	2	5	6	6	78	9	11	18	6	69	5	3	5	6	75	6	5	6	13	61	3	8	1	7	74	8	7
	Both Strands, Single Event, Different Types
	Central OTV/Edge OTV	4	0	0	0	1	271	2	2	5	10	399	1	8	33	33	332	1	6	10	12	291	4	4	8	4	347	4	9	12	18	308	2	3	3	4	326	1	8	17	14	274	2	7	6	8	317	4	7
	Central OTV/Multiple	0	0	0	0	0	9	0	0	1	1	12	1	2	3	3	5	2	1	3	3	10	0	0	1	1	11	1	0	2	1	9	1	0	1	0	11	0	0	3	2	7	0	0	0	0	10	0	1
	Edge OTV/Multiple	0	0	0	0	0	3	0	0	0	0	9	0	0	0	0	6	1	0	0	0	5	0	0	0	0	6	0	0	0	0	4	0	0	0	0	5	0	0	0	0	4	0	0	0	0	6	0	0
	RFLP 1-1.5K/Multiple	0	0	0	0	0	55	1	0	0	1	82	0	0	3	1	58	1	0	3	0	54	0	0	0	0	70	1	0	0	2	64	1	1	0	0	60	0	2	0	4	54	1	1	0	2	58	1	0
	RFLP > 1.5K/Multiple	0	0	0	0	0	18	0	2	3	1	26	1	6	0	4	29	0	4	2	2	27	0	4	2	1	32	1	4	1	2	24	1	3	0	0	22	0	4	0	1	23	0	3	2	0	31	0	3
	Other	5	0	0	0	2	30	0	0	0	3	41	0	1	1	6	37	0	2	2	11	33	0	0	0	4	36	0	2	1	6	35	0	0	1	6	32	1	0	0	5	29	0	1	2	8	40	0	0
	Total	9	0	0	0	3	386	3	4	9	16	569	3	17	40	47	467	5	13	20	28	420	4	8	11	10	502	7	15	16	29	444	5	7	5	10	456	2	14	20	26	391	3	12	10	18	462	5	11
		840	0	16	13	388	5911	77	138	144	626	7400	146	312	787	860	6826	99	167	287	767	6598	87	150	151	618	6912	128	239	390	787	6782	109	171	116	599	6746	100	211	276	749	6285	79	179	144	651	6906	124	253
Events Affecting One Strand Only
	Central OTV	0	0	0	0	0	250	1	3	2	4	418	3	10	8	17	344	4	9	3	7	318	1	5	1	2	361	2	9	4	8	338	4	7	3	1	326	2	5	4	7	279	2	6	2	6	344	0	11
	Edge OTV	5	0	0	0	1	1571	2	20	3	3	2035	2	30	3	14	1821	2	27	5	7	1866	1	24	4	5	1858	4	28	3	11	1780	2	22	1	1	1858	1	28	6	8	1685	0	24	2	9	1893	1	33
	Inaccessible	9	0	0	0	0	8	5	1	0	0	12	2	2	1	2	11	1	0	0	1	13	5	1	1	0	8	6	2	2	1	8	5	1	0	0	5	2	1	0	0	9	5	0	0	0	13	2	1
	RFLP 1-1.5K	1530	0	13	1	1	1513	2	15	0	2	1496	0	15	1	6	1488	2	18	1	2	1506	1	14	1	1	1485	2	18	0	6	1494	1	12	1	1	1508	0	15	1	5	1508	2	17	0	8	1497	3	18
	RFLP > 1.5K	3978	2	36	0	0	3926	2	37	2	3	3854	6	49	4	11	3918	3	32	1	3	3937	2	38	0	4	3889	6	45	1	15	3921	7	35	1	3	3919	2	36	0	15	3917	2	39	1	12	3917	5	41
	Cut in Probe	185	0	2	0	0	184	0	2	0	2	190	1	2	0	0	187	1	1	0	1	179	0	4	0	1	187	0	3	0	0	182	0	4	0	1	180	0	3	0	1	180	1	2	0	1	182	0	2
	Multiple	0	0	0	0	0	7	0	0	0	0	11	1	0	1	1	13	1	0	0	0	13	0	0	0	0	9	1	0	0	0	10	1	0	0	0	9	0	0	0	0	9	0	0	0	0	15	0	0
	Total	5707	2	51	1	2	7459	12	78	7	14	8016	15	108	18	51	7782	14	87	10	21	7832	10	86	7	13	7797	21	105	10	41	7733	20	81	6	7	7805	7	88	11	36	7587	12	88	5	36	7861	11	106
No Events		514886	196	3979	33	239	505535	421	4327	76	1064	501052	513	4950	195	1211	504178	431	4457	116	588	504932	468	4228	77	596	502220	564	4910	138	1541	505275	472	4019	74	395	503392	449	4335	89	1516	503565	458	4628	91	2106	503519	459	4973
Excluded Probe Sets
	Both Strans Unaligned	0	0	0	2	3	0	0	13	15	151	0	0	23	92	245	0	0	13	29	179	0	0	14	18	165	0	0	14	37	207	0	0	17	11	167	0	0	22	26	180	0	0	10	15	142	0	0	15
	Non-unique Alignment	0	0	0	0	5	0	0	9	3	283	0	0	23	34	312	0	0	17	7	288	0	0	9	5	299	0	0	18	10	274	0	0	12	3	294	0	0	14	9	302	0	0	8	4	270	0	0	13
	Total	0	0	0	2	8	0	0	22	18	434	0	0	46	126	557	0	0	30	36	467	0	0	23	23	464	0	0	32	47	481	0	0	29	14	461	0	0	36	35	482	0	0	18	19	412	0	0	28
Total Probes		521433	198	4046	49	637	518905	510	4565	245	2138	516468	674	5416	1126	2679	518786	544	4741	449	1843	519362	565	4487	258	1691	516929	713	5286	585	2850	519790	601	4300	210	1462	517943	556	4670	411	2783	517437	549	4913	259	3205	518286	594	5360
Total Included Probes		521433	198	4046	47	629	518905	510	4543	227	1704	516468	674	5370	1000	2122	518786	544	4711	413	1376	519362	565	4464	235	1227	516929	713	5254	538	2369	519790	601	4271	196	1001	517943	556	4634	376	2301	517437	549	4895	240	2793	518286	594	5332
Total Events		6547	2	67	14	390	13370	89	216	151	640	15416	161	420	805	911	14608	113	254	297	788	14430	97	236	158	631	14709	149	344	400	828	14515	129	252	122	606	14551	107	299	287	785	13872	91	267	149	687	14767	135	359
[truncated: 22 more columns]
